# Supplementary material for: Health service delivery and political trust in Nigeria
Source: SSM Popul Health. 2019 Mar 28;7:100382. doi: 10.1016/j.ssmph.2019.100382 (PMC6446063; doi:10.1016/j.ssmph.2019.100382)
Supplement: Multimedia component 1 [file mmc1.xml]

<?xml version="1.0" encoding="UTF-8" standalone="no"?><data:data><datasets><author>adc785@mail.harvard.edu</author><type>1</type><dataset><name>The Impact of Health Service Delivery on Political Support</name><caption/><description>Replication data for "The Impact of Health Service Delivery on Political Support". (2018-05-07) </description><filetype><name/></filetype><filesize/><source>0</source><sourcename>Original Data</sourcename><access><type>1</type><name>Data available in data repository</name><reponame>Dataverse</reponame><PersistentId>doi:10.7910/DVN/VNYEWO</PersistentId><deeplinkurl>https://doi.org/10.7910/DVN/VNYEWO</deeplinkurl></access></dataset></datasets></data:data>
